# Supplementary material for: ADSCs attenuate Liver fibrosis via inducing HSC senescence: validation in dual-etiology models
Source: PLoS Negl Trop Dis. 2025 May 22;19(5):e0013094. doi: 10.1371/journal.pntd.0013094 (PMC12148229; doi:10.1371/journal.pntd.0013094)
Supplement: S1 Data — Raw data. (XLSX) [file pntd.0013094.s008.xlsx]

## Sheet: Fig2
Statistical results of Sirius red staining (Fig2-b, d) μm^2	Olive oil	CCl4	CCl4+ADSCs
mouse1	1486.14	7656.54	1071.89
mouse2	388.23	6704.23	2737.74
mouse3	1462.52	5160.83	697.88
mouse4	1404.37	8623	1979.69
mouse5	366.63	8197.63	2943.67
Mean value	1022	7268	1886
Standard deviation	588.8	1379	990.9
Statistical results of α-SMA immunohistochemical staining (Fig2-c, d) μm^2	Olive oil	CCl4	CCl4+ADSCs
mouse1	607.76	30539.9	7134.33
mouse2	732.05	30060.4	10607.3
mouse3	1559.26	28740.4	9308.22
mouse4	1526.97	32257	5620.36
mouse5	410.1	20697.4	10315.1
Mean value	967.2	28459	8597
Standard deviation	538.2	4518	2151

## Sheet: Fig3
Statistical results of Sirius red staining (Fig3-b, d) μm^2	Sham	Em	Em+ADSCs
mouse1	142.95	29846.9	874.07
mouse2	139.7	24962.6	6042.72
mouse3	1907.35	26421	9194.84
mouse4	1497.49	13611.6	13342
mouse5	3405.32	27210.3	6465.4
Mean value	1419	24410	7184
Standard deviation	1365	6292	4572
Statistical results of α-SMA immunohistochemical staining (Fig3-c, d) μm^2	Sham	Em	Em+ADSCs
mouse1	1284.15	20554.9	8130.94
mouse2	1131.72	12559.1	10077.1
mouse3	2017.16	24766.9	12335.2
mouse4	592.22	13493.7	17588.9
mouse5	2865.66	16244	1978.25
Mean value	1578	17524	10022
Standard deviation	881.5	5103	5720
Statistical analysis of Western blot grayscale ratios (α-SMA/GAPDH) (Fig3-e, f)	Control	TGF-β	EmP	TGF-β+ADSCs	EmP+ADSCs
mouse1	0.595034	0.861081	1.06793	0.627901	0.792395
mouse2	0.459253	1.06801	1.13209	0.708737	0.567663
mouse3	0.43982	0.92516	1.01531	0.48497	0.352494
Mean value	0.498	0.9514	1.072	0.6072	0.5709
Standard deviation	0.08456	0.1059	0.05848	0.1133	0.22

## Sheet: Fig4
Statistical results of SA-β-Gal-positive cells (Fig4-a, g)	Olive Oil	CCl4	CCl4+ADSCs
mouse1	7	77	264
mouse2	10	94	322
mouse3	11	97	274
mouse4	7	85	290
mouse5	10	92	310
Mean value	9	89	292
Standard deviation	1.871	8.031	24.17
Statistical results of P21-positive cells (Fig4-c, g)	Olive Oil	CCl4	CCl4+ADSCs
mouse1	0	3	21
mouse2	0	7	16
mouse3	0	4	8
mouse4	0	7	13
mouse5	2	6	14
Mean value	0.4	5.4	14.4
Standard deviation	0.8944	1.817	4.722
Statistical results of P16-positive cells (Fig3-e, g)	Olive Oil	CCl4	CCl4+ADSCs
mouse1	0	43	9
mouse2	2	39	17
mouse3	1	12	10
mouse4	2	18	11
mouse5	0	29	4
Mean value	1	28.2	10.2
Standard deviation	1	13.26	4.658
Statistical results of SA-β-Gal-positive cells (Fig4-b, g)	Sham	Em	Em+ADSCs
mouse1	10	4	31
mouse2	6	6	34
mouse3	9	3	43
mouse4	2	9	22
mouse5	6	10	32
Mean value	6.6	6.4	32.4
Standard deviation	3.13	3.05	7.503
Statistical results of P21-positive cells (Fig4-d, h)	Sham	Em	Em+ADSCs
mouse1	0	29	66
mouse2	1	38	96
mouse3	0	48	58
mouse4	3	52	74
mouse5	0	21	110
Mean value	0.8	37.6	80.8
Standard deviation	1.304	12.9	21.61
Statistical results of P16-positive cells (Fig4-f, h)	Sham	Em	Em+ADSCs
mouse1	0	1	0
mouse2	0	3	3
mouse3	0	0	3
mouse4	0	3	0
mouse5	0	2	1
Mean value	0	1.8	1.4
Standard deviation	0	1.304	1.517

## Sheet: Fig5
Statistical results of SA-β-Gal-positive cells (Fig5-b)	Control	TGF-β	EmP	TGF-β+ADSCs	EmP+ADSCs
Cell Replicate-1	3	2	2	6	6
Cell Replicate-2	3	3	4	6	7
Cell Replicate-3	4	2	2	7	6
Mean value	3.333	2.333	2.667	6.333	6.333
Standard deviation	0.5774	0.5774	1.155	0.5774	0.5774

## Sheet: Fig6
Statistical results of Western blot grayscale values ratios (PPAR-γ/GAPDH,Fig6-a, b)	Control	TGF-β	EmP	TGF-β+ADSCs	EmP+ADSCs
Cell Replicate-1	0.88027	0.616578	0.513462	0.749593	1.08642
Cell Replicate-2	0.67495	0.43654	0.38965	0.60322	0.85372
Cell Replicate-3	0.76378	0.57392	0.438771	0.684862	0.950244
Mean value	0.773	0.5423	0.4473	0.6792	0.9635
Standard deviation	0.103	0.09408	0.06234	0.07335	0.1169
Statistical results of Western blot grayscale values ratios (P53/GAPDH,Fig6-a, b)	Control	TGF-β	EmP	TGF-β+ADSCs	EmP+ADSCs
Cell Replicate-1	0.962373	0.520728	0.511785	0.82339	0.916102
Cell Replicate-2	0.604416	0.57122	0.66581	1.06889	1.06482
Cell Replicate-3	0.949879	0.397928	0.338313	0.82969	0.792409
Mean value	0.8389	0.4966	0.5053	0.9073	0.9244
Standard deviation	0.2032	0.08912	0.1638	0.14	0.1364
Statistical results of Western blot grayscale values ratios (P21/GAPDH,Fig6-a, b)	Control	TGF-β	EmP	TGF-β+ADSCs	EmP+ADSCs
Cell Replicate-1	0.503048	0.525789	0.605399	1.07235	1.11452
Cell Replicate-2	0.907921	0.391628	0.674479	0.898966	0.917107
Cell Replicate-3	0.1561	0.44992	0.382946	0.819229	1.27575
Mean value	0.5224	0.4558	0.5543	0.9302	1.102
Standard deviation	0.3763	0.06727	0.1523	0.1294	0.1796
Statistical analysis of Western blot grayscale ratios (P16/GAPDH,Fig6-a, b)	Control	TGF-β	EmP	TGF-β+ADSCs	EmP+ADSCs
Cell Replicate-1	1.00745	0.222829	0.23435	0.737232	0.92859
Cell Replicate-2	1.19673	0.143916	0.230639	0.616808	0.702776
Cell Replicate-3	0.945166	0.105327	0.243989	0.482704	0.482199
Mean value	1.05	0.1574	0.2363	0.6122	0.7045
Standard deviation	0.131	0.05989	0.006891	0.1273	0.2232
Statistical analysis of Western blot grayscale ratios (p-SMAD2/3 / SMAD2/3,Fig6-a, c)	Control	TGF-β	EmP	TGF-β+ADSCs	EmP+ADSCs
Cell Replicate-1	0.752501	0.995315	0.989262	0.744631	0.673679
Cell Replicate-2	0.561845	0.917116	0.950065	0.77813	0.729853
Cell Replicate-3	0.764112	0.963531	0.924391	0.778734	0.706651
Mean value	0.6928	0.590597	0.9546	0.7672	0.7034
Standard deviation	0.1136	0.03933	0.03267	0.01952	0.02823
Statistical results of Western blot grayscale values ratios (TGF-βR1/GAPDH,Fig6-a, c)	Control	TGF-β	EmP	TGF-β+ADSCs	EmP+ADSCs
Cell Replicate-1	0.721538	0.853983	0.844918	0.79456	0.847481
Cell Replicate-2	0.59779	0.458621	0.385176	0.190853	0.329713
Cell Replicate-3	0.664664	0.653302	0.623047	0.486707	0.590597
Mean value	0.6613	0.6553	0.6177	0.4907	0.5893
Standard deviation	0.06194	0.1977	0.2299	0.3019	0.2589
Statistical results of Western blot grayscale values ratios (TGF-βR2/GAPDH,Fig6-a, c)	Control	TGF-β	EmP	TGF-β+ADSCs	EmP+ADSCs
Cell Replicate-1	0.724919	0.994523	0.869384	0.472044	0.672222
Cell Replicate-2	0.63124	0.807101	0.718407	0.432429	0.518614
Cell Replicate-3	0.798616	0.979638	0.940556	0.440931	0.304437
Mean value	0.7183	0.9271	0.8428	0.4485	0.4984
Standard deviation	0.08389	0.1042	0.1134	0.02086	0.1847

## Sheet: FigS3 
Statistical analysis of ALT (U/L) (S3 Fig-a)	Olive oil	CCl4	CCl4+ADSCs
mouse1	25.5	47.5	30.5
mouse2	33.9	36.2	11.9
mouse3	24.5	61.1	45.9
mouse4	21.3	66.1	46.9
mouse5	20.3	41.5	33.2
Mean value	25.1	50.48	33.68
Standard deviation	5.372	12.75	14.22
Statistical analysis of AST (U/L) (S3 Fig-a)	Olive oil	CCl4	CCl4+ADSCs
mouse1	79.8	185.3	92.5
mouse2	102.3	213.6	118.3
mouse3	124.5	230.7	135.7
mouse4	146.7	258.9	162.4
mouse5	168.9	199.8	187.1
Mean value	124.4	217.7	139.2
Standard deviation	35.2	28.52	36.95
Statistical analysis of ALT (U/L) (S3 Fig-b)	Sham	Em	Em+ADSCs
mouse1	42	28	61
mouse2	28	32	45
mouse3	60	48	40
mouse4	84	51	34
mouse5	24	15	38
Mean value	47.6	34.8	43.6
Standard deviation	24.75	14.86	10.5
Statistical analysis of AST (U/L) (S3 Fig-b)	Sham	Em	Em+ADSCs
mouse1	251	183	274
mouse2	224	248	206
mouse3	328	209	186
mouse4	315	516	286
mouse5	208	178	349
Mean value	265.2	266.8	260.2
Standard deviation	53.84	142	65.55
